# Supplementary material for: The Microbiome Characterization of Edible Visceral Organs and Fresh Meat During Production in a Pig Processing Facility in Thailand
Source: Pathogens. 2025 May 14;14(5):475. doi: 10.3390/pathogens14050475 (PMC12114174; doi:10.3390/pathogens14050475)
Supplement: Supplementary file 1 [file pathogens-14-00475-s001.zip]

Archive with 1 entries (1 files):
- pathogens-3625540-supplementary.pdf
